# Supplementary material for: Air and surface contamination in non-health care settings among 641 environmental specimens of 39 COVID-19 cases
Source: PLoS Negl Trop Dis. 2020 Oct 9;14(10):e0008570. doi: 10.1371/journal.pntd.0008570 (PMC7577473; doi:10.1371/journal.pntd.0008570)
Supplement: S1 Data — (XLS) [file pntd.0008570.s002.xls]

## Sheet: S1 Data-Table1
number	case	Imported	fever	fatigue	drycough	myalgia	expectoration	diarrhea	CT	wbc	ly	lyp	ne	nep	sex	severity_	pcr2	age1	tem_
793	11	0	1	1	1	0	0	1	1	7.28	2.21	30.3	4.51		1	4	2	3	3
732	6	0	0	0	0	0	0	0	0	7.64	0.63	8.2		82.7	1	1	1	2	1
905	9	0	1	0	1	0	0	0	0	5.77	0.93	16.1			1	2	1	3	2
910	12	0	1	0	0	0	0	0	1	7.75	1.95				1	1	2	2	2
810	13	1	1	0	1	0	1	0	1	3.78	1.23	32.5	1.94	51.4	1	2	2	2	3
885	14	1	1	0	0	0	0	0	1	5.7	0.81	14.2			2	3	2	3	2
744	8	0	0	0	0	0	0	0	999						2	1	1	2	1
915	15	0	1	0	1	0	0	0	1	5.93					2	1	2	2	2
722	5	0	0	0	0	0	0	0	1	6.29	0.73	11.6		73.2	1	2	1	2	1
749	16	0	0	0	0	0	0	0	0						1	1	2	2	1
378	1	1	0	0	0	0	0	0	1	7.44	1.63	21.9		68.5	1	1	1	2	1
773	7	0	0	0	1	0	1	0	1	5.96	1.39	23.3	4.34	72.8	2	3	1	2	1
302	4	1	1	0	0	0	0	0	1	11.92	2.39	20.1	8.41	70.5	1	2	1	3	2
673	17	0	1	0	0	0	1	0	1	7.13	1.76	24.7	4.67	65.6	1	2	2	3	3
25	18	0	1	0	1	0	0	1	1	7.84	1.97	25.1	5.15	65.7	2	3	2	2	2
416	46	0	1	1	1	0	1	0	1	3.6	0.9	26	2.2	62.1	1	2	2	3	2
18	47	0	1	0	1	0	1	0	1	2.23	0.59	26.5	1.48	66.3	2	3	2	3	2
347	2	1	0	0	0	0	0	0	1	7.91	1.11	14	6.45	81.5	2	3	1	2	1
90	20	0	1	0	1	1	0	0	1	3.73	0.8	21.4	2.6	69.7	1	3	2	2	2
235	19	1	1	0	1	0	0	0	1	6.22	0.85	13.7	5.17	83	2	2	2	2	2
176	55	0	1	1	0	0	0	0	1	9.5	1.2	12.6	7.58	79.8	1	3	2	3	2
700	57	0	0	0	1	0	1	0	1	6.31	1.42	22.5	4.32	68.4	1	3	2	3	1
834	22	1	0	0	1	0	1	0	1	3.94	1.83	47.2	1.62	41.1	2	3	2	2	1
120	23	0	1	0	1	0	0	0	1	4.77	1.23	25.8	3.16	66.2	2	3	2	4	3
265	56	0	1	0	1	0	1	0	0	4.72	0.88	18.6	3.34	70.8	1	3	2	2	2
694	27	0	1	1	0	1	0	0	1	7.89	2.04	25.9	5.17	65.5	1	3	2	4	4
106	28	0	1	0	0	0	0	0	1	6.4	0.96	15	4.61	72.1	2	3	2	4	2
281	29	0	1	0	1	0	0	0	1	5.62	1.31	23.3	4	71.2	1	2	2	2	2
45	30	0	1	0	1	0	0	0	1	4.6	0.89	19	3.21	69	2	3	2	1	2
271	24	0	1	0	1	0	0	0	1	6.17	1.06	17.2	4.6	74.5	1	3	2	3	2
164	31	0	1	0	1	0	0	0	1	9.95	2.54	25.5	6.55	65.9	1	2	2	3	2
340	3	1	0	0	0	0	0	0	1	5.73	1.82	31.8	3.12	54.5	1	3	1	3	1
8	32	1	0	0	0	0	0	0	999						2	1	2	2	1
136	33	0	1	0	1	1	0	0	1	3.7		25.4		62.9	2	3	2	2	2
559	34	1	0	0	0	0	0	0	999						1	1	2	2	1
845	35	1	0	1	1	0	0	0	1	6.29	1.44	22.9	4.5	71.5	2	2	2	2	1
767	36	0	1	0	1	0	0	0	1						2	3	2	2	2
522	38	0	0	0	0	0	0	0	0						1	1	2	2	1
542	25	0	0	1	0	0	1	0	1	3.9	0.88	22.6	2.79	71.4	1	3	2	4	1

## Sheet: S1 Data-Table2-1
number	case	PCR	Imported	fever	fatigue	drycough	myalgia	expectoration	diarrhea	Sampling_site	Days_symptom_onset_sampling	Days_diagnosis_sampling	severity_
793	11	0	0	1	1	1	0	0	1	5	2	1	4
794	11	0	0	1	1	1	0	0	1	5	2	1	4
795	11	0	0	1	1	1	0	0	1	5	2	1	4
796	11	0	0	1	1	1	0	0	1	5	2	1	4
797	11	0	0	1	1	1	0	0	1	5	2	1	4
798	11	0	0	1	1	1	0	0	1	5	2	1	4
799	11	0	0	1	1	1	0	0	1	5	2	1	4
800	11	0	0	1	1	1	0	0	1	5	2	1	4
801	11	0	0	1	1	1	0	0	1	5	2	1	4
802	11	0	0	1	1	1	0	0	1	5	2	1	4
803	11	0	0	1	1	1	0	0	1	5	2	1	4
804	11	0	0	1	1	1	0	0	1	5	2	1	4
805	11	0	0	1	1	1	0	0	1	5	2	1	4
806	11	0	0	1	1	1	0	0	1	5	2	1	4
807	11	0	0	1	1	1	0	0	1	5	2	1	4
808	11	0	0	1	1	1	0	0	1	5	2	1	4
809	11	0	0	1	1	1	0	0	1	5	2	1	4
827	11	0	0	1	1	1	0	0	1	4	2	1	4
828	11	0	0	1	1	1	0	0	1	4	2	1	4
829	11	0	0	1	1	1	0	0	1	1	2	1	4
830	11	0	0	1	1	1	0	0	1	1	2	1	4
831	11	0	0	1	1	1	0	0	1	1	2	1	4
832	11	0	0	1	1	1	0	0	1	1	2	1	4
833	11	0	0	1	1	1	0	0	1	1	2	1	4
732	6	0	0	0	0	0	0	0	0	4		1	1
733	6	0	0	0	0	0	0	0	0	4		1	1
734	6	0	0	0	0	0	0	0	0	4		1	1
735	6	1	0	0	0	0	0	0	0	1		1	1
736	6	0	0	0	0	0	0	0	0	1		1	1
737	6	0	0	0	0	0	0	0	0	1		1	1
738	6	0	0	0	0	0	0	0	0	4		1	1
739	6	0	0	0	0	0	0	0	0	4		1	1
740	6	0	0	0	0	0	0	0	0	1		1	1
741	6	0	0	0	0	0	0	0	0	1		1	1
742	6	0	0	0	0	0	0	0	0	1		1	1
743	6	0	0	0	0	0	0	0	0	1		1	1
905	9	0	0	0	0	1	0	0	0	4	2	1	2
906	9	0	0	0	0	1	0	0	0	2	2	1	2
907	9	0	0	0	0	1	0	0	0	2	2	1	2
908	9	0	0	0	0	1	0	0	0	2	2	1	2
909	9	1	0	0	0	1	0	0	0	2	2	1	2
910	12	0	0	1	0	0	0	0	0	1		1	1
911	12	0	0	1	0	0	0	0	0	1		1	1
912	12	0	0	1	0	0	0	0	0	1		1	1
913	12	0	0	1	0	0	0	0	0	1		1	1
914	12	0	0	1	0	0	0	0	0	1		1	1
810	13	0	1	1	0	1	0	1	0	2	3	2	2
811	13	0	1	1	0	1	0	1	0	2	3	2	2
812	13	0	1	1	0	1	0	1	0	2	3	2	2
813	13	0	1	1	0	1	0	1	0	2	3	2	2
814	13	0	1	1	0	1	0	1	0	2	3	2	2
815	13	0	1	1	0	1	0	1	0	2	3	2	2
816	13	0	1	1	0	1	0	1	0	2	3	2	2
817	13	0	1	1	0	1	0	1	0	2	3	2	2
818	13	0	1	1	0	1	0	1	0	2	3	2	2
819	13	0	1	1	0	1	0	1	0	2	3	2	2
820	13	0	1	1	0	1	0	1	0	2	3	2	2
821	13	0	1	1	0	1	0	1	0	2	3	2	2
822	13	0	1	1	0	1	0	1	0	2	3	2	2
823	13	0	1	1	0	1	0	1	0	2	3	2	2
824	13	0	1	1	0	1	0	1	0	2	3	2	2
825	13	0	1	1	0	1	0	1	0	2	3	2	2
826	13	0	1	1	0	1	0	1	0	2	3	2	2
890	13	0	1	1	0	1	0	1	0	5	2	1	2
891	13	0	1	1	0	1	0	1	0	5	2	1	2
892	13	0	1	1	0	1	0	1	0	5	2	1	2
893	13	0	1	1	0	1	0	1	0	5	2	1	2
894	13	0	1	1	0	1	0	1	0	5	2	1	2
895	13	0	1	1	0	1	0	1	0	5	2	1	2
896	13	0	1	1	0	1	0	1	0	5	2	1	2
897	13	0	1	1	0	1	0	1	0	5	2	1	2
898	13	0	1	1	0	1	0	1	0	5	2	1	2
899	13	0	1	1	0	1	0	1	0	5	2	1	2
900	13	0	1	1	0	1	0	1	0	5	2	1	2
901	13	0	1	1	0	1	0	1	0	5	2	1	2
902	13	0	1	1	0	1	0	1	0	5	2	1	2
903	13	0	1	1	0	1	0	1	0	5	2	1	2
904	13	0	1	1	0	1	0	1	0	5	2	1	2
885	14	0	1	1	0	0	0	0	0	2	2	1	3
886	14	0	1	1	0	0	0	0	0	2	2	1	3
887	14	0	1	1	0	0	0	0	0	2	2	1	3
888	14	0	1	1	0	0	0	0	0	2	2	1	3
889	14	0	1	1	0	0	0	0	0	2	2	1	3
744	8	0	0	0	0	0	0	0	0	1		1	1
745	8	0	0	0	0	0	0	0	0	1		1	1
746	8	0	0	0	0	0	0	0	0	1		1	1
747	8	0	0	0	0	0	0	0	0	1		1	1
748	8	0	0	0	0	0	0	0	0	1		1	1
786	8	0	0	0	0	0	0	0	0	4		1	1
787	8	0	0	0	0	0	0	0	0	4		1	1
788	8	0	0	0	0	0	0	0	0	1		1	1
789	8	0	0	0	0	0	0	0	0	1		1	1
790	8	0	0	0	0	0	0	0	0	1		1	1
791	8	1	0	0	0	0	0	0	0	1		1	1
792	8	0	0	0	0	0	0	0	0	4		1	1
915	15	0	0	1	0	1	0	0	0	4		1	1
916	15	0	0	1	0	1	0	0	0	4		1	1
917	15	0	0	1	0	1	0	0	0	4		1	1
918	15	0	0	1	0	1	0	0	0	4		1	1
919	15	0	0	1	0	1	0	0	0	4		1	1
920	15	0	0	1	0	1	0	0	0	4		1	1
921	15	0	0	1	0	1	0	0	0	4		1	1
922	15	0	0	1	0	1	0	0	0	4		1	1
923	15	0	0	1	0	1	0	0	0	4		1	1
924	15	0	0	1	0	1	0	0	0	4		1	1
925	15	0	0	1	0	1	0	0	0	4		1	1
926	15	0	0	1	0	1	0	0	0	4		1	1
927	15	0	0	1	0	1	0	0	0	4		1	1
928	15	0	0	1	0	1	0	0	0	4		1	1
929	15	0	0	1	0	1	0	0	0	4		1	1
930	15	0	0	1	0	1	0	0	0	4		1	1
931	15	0	0	1	0	1	0	0	0	4		1	1
932	15	0	0	1	0	1	0	0	0	4		1	1
722	5	0	0	0	0	0	0	0	0	4	2	1	2
723	5	0	0	0	0	0	0	0	0	4	2	1	2
724	5	0	0	0	0	0	0	0	0	1	2	1	2
725	5	0	0	0	0	0	0	0	0	1	2	1	2
726	5	1	0	0	0	0	0	0	0	1	2	1	2
727	5	0	0	0	0	0	0	0	0	1	1	1	2
728	5	0	0	0	0	0	0	0	0	1	1	1	2
729	5	1	0	0	0	0	0	0	0	1	1	1	2
730	5	0	0	0	0	0	0	0	0	1	1	1	2
731	5	0	0	0	0	0	0	0	0	4	1	1	2
749	16	0	0	0	0	0	0	0	0	3		1	1
750	16	0	0	0	0	0	0	0	0	3		1	1
751	16	0	0	0	0	0	0	0	0	3		1	1
752	16	0	0	0	0	0	0	0	0	3		1	1
753	16	0	0	0	0	0	0	0	0	3		1	1
754	16	0	0	0	0	0	0	0	0	3		1	1
755	16	0	0	0	0	0	0	0	0	3		1	1
756	16	0	0	0	0	0	0	0	0	3		1	1
757	16	0	0	0	0	0	0	0	0	3		1	1
758	16	0	0	0	0	0	0	0	0	3		1	1
759	16	0	0	0	0	0	0	0	0	3		1	1
760	16	0	0	0	0	0	0	0	0	3		1	1
761	16	0	0	0	0	0	0	0	0	3		1	1
762	16	0	0	0	0	0	0	0	0	3		1	1
763	16	0	0	0	0	0	0	0	0	3		1	1
764	16	0	0	0	0	0	0	0	0	3		1	1
765	16	0	0	0	0	0	0	0	0	3		1	1
766	16	0	0	0	0	0	0	0	0	3		1	1
378	1	1	1	0	0	0	0	0	0	2		1	1
379	1	0	1	0	0	0	0	0	0	2		1	1
380	1	1	1	0	0	0	0	0	0	2		1	1
381	1	0	1	0	0	0	0	0	0	2		1	1
382	1	0	1	0	0	0	0	0	0	2		1	1
383	1	0	1	0	0	0	0	0	0	2		1	1
384	1	0	1	0	0	0	0	0	0	2		1	1
385	1	1	1	0	0	0	0	0	0	2		1	1
773	7	1	0	0	0	1	0	1	0	1	2	1	3
774	7	0	0	0	0	1	0	1	0	1	2	1	3
775	7	0	0	0	0	1	0	1	0	1	2	1	3
776	7	0	0	0	0	1	0	1	0	1	2	1	3
777	7	0	0	0	0	1	0	1	0	1	2	1	3
778	7	1	0	0	0	1	0	1	0	1	2	1	3
779	7	0	0	0	0	1	0	1	0	1	2	1	3
780	7	0	0	0	0	1	0	1	0	1	2	1	3
781	7	1	0	0	0	1	0	1	0	1	2	1	3
782	7	0	0	0	0	1	0	1	0	1	2	1	3
783	7	1	0	0	0	1	0	1	0	1	2	1	3
784	7	0	0	0	0	1	0	1	0	1	2	1	3
785	7	0	0	0	0	1	0	1	0	4	2	1	3
302	4	0	1	1	0	0	0	0	0	2	2	2	2
303	4	0	1	1	0	0	0	0	0	2	2	2	2
304	4	0	1	1	0	0	0	0	0	2	2	2	2
305	4	0	1	1	0	0	0	0	0	2	2	2	2
306	4	0	1	1	0	0	0	0	0	2	2	2	2
307	4	0	1	1	0	0	0	0	0	2	2	2	2
308	4	0	1	1	0	0	0	0	0	2	2	2	2
309	4	0	1	1	0	0	0	0	0	2	2	2	2
310	4	0	1	1	0	0	0	0	0	2	2	2	2
311	4	0	1	1	0	0	0	0	0	2	2	2	2
312	4	0	1	1	0	0	0	0	0	2	2	2	2
313	4	0	1	1	0	0	0	0	0	2	2	2	2
314	4	0	1	1	0	0	0	0	0	2	2	2	2
315	4	0	1	1	0	0	0	0	0	2	2	2	2
316	4	0	1	1	0	0	0	0	0	2	1	1	2
317	4	0	1	1	0	0	0	0	0	2	1	1	2
318	4	0	1	1	0	0	0	0	0	2	1	1	2
319	4	0	1	1	0	0	0	0	0	2	1	1	2
320	4	0	1	1	0	0	0	0	0	2	1	1	2
321	4	0	1	1	0	0	0	0	0	2	1	1	2
322	4	0	1	1	0	0	0	0	0	2	1	1	2
323	4	0	1	1	0	0	0	0	0	2	1	1	2
324	4	0	1	1	0	0	0	0	0	2	1	1	2
325	4	0	1	1	0	0	0	0	0	2	1	1	2
326	4	0	1	1	0	0	0	0	0	2	1	1	2
327	4	0	1	1	0	0	0	0	0	2	1	1	2
328	4	0	1	1	0	0	0	0	0	2	1	1	2
329	4	0	1	1	0	0	0	0	0	2	1	1	2
330	4	0	1	1	0	0	0	0	0	2	1	1	2
331	4	1	1	1	0	0	0	0	0	2	1	1	2
332	4	1	1	1	0	0	0	0	0	2	1	1	2
333	4	0	1	1	0	0	0	0	0	2	1	1	2
334	4	0	1	1	0	0	0	0	0	2	1	1	2
335	4	0	1	1	0	0	0	0	0	2	1	1	2
336	4	0	1	1	0	0	0	0	0	2	1	1	2
337	4	0	1	1	0	0	0	0	0	2	1	1	2
338	4	0	1	1	0	0	0	0	0	2	1	1	2
339	4	0	1	1	0	0	0	0	0	2	1	1	2
673	17	0	0	1	0	0	0	1	0	5	3	3	2
674	17	0	0	1	0	0	0	1	0	5	3	3	2
675	17	0	0	1	0	0	0	1	0	5	3	3	2
676	17	0	0	1	0	0	0	1	0	5	3	3	2
677	17	0	0	1	0	0	0	1	0	5	3	3	2
678	17	0	0	1	0	0	0	1	0	5	3	3	2
679	17	0	0	1	0	0	0	1	0	5	3	3	2
680	17	0	0	1	0	0	0	1	0	5	3	3	2
681	17	0	0	1	0	0	0	1	0	5	3	3	2
682	17	0	0	1	0	0	0	1	0	5	3	3	2
683	17	0	0	1	0	0	0	1	0	5	3	3	2
684	17	0	0	1	0	0	0	1	0	5	3	3	2
685	17	0	0	1	0	0	0	1	0	5	3	3	2
686	17	0	0	1	0	0	0	1	0	5	3	3	2
687	17	0	0	1	0	0	0	1	0	5	3	3	2
688	17	0	0	1	0	0	0	1	0	5	3	3	2
689	17	0	0	1	0	0	0	1	0	5	3	3	2
690	17	0	0	1	0	0	0	1	0	5	3	3	2
691	17	0	0	1	0	0	0	1	0	5	3	3	2
692	17	0	0	1	0	0	0	1	0	5	3	3	2
693	17	0	0	1	0	0	0	1	0	5	3	3	2
25	18	0	0	1	0	1	0	0	1	1	2	1	3
26	18	0	0	1	0	1	0	0	1	1	2	1	3
27	18	0	0	1	0	1	0	0	1	1	2	1	3
28	18	0	0	1	0	1	0	0	1	1	2	1	3
29	18	0	0	1	0	1	0	0	1	1	2	1	3
30	18	0	0	1	0	1	0	0	1	1	2	1	3
31	18	0	0	1	0	1	0	0	1	1	2	1	3
32	18	0	0	1	0	1	0	0	1	1	2	1	3
33	18	0	0	1	0	1	0	0	1	1	2	1	3
34	18	0	0	1	0	1	0	0	1	1	2	1	3
35	18	0	0	1	0	1	0	0	1	1	2	1	3
36	18	0	0	1	0	1	0	0	1	1	2	1	3
37	18	0	0	1	0	1	0	0	1	1	2	1	3
38	18	0	0	1	0	1	0	0	1	1	2	1	3
39	18	0	0	1	0	1	0	0	1	1	2	1	3
40	18	0	0	1	0	1	0	0	1	1	2	1	3
41	18	0	0	1	0	1	0	0	1	1	2	1	3
42	18	0	0	1	0	1	0	0	1	1	2	1	3
43	18	0	0	1	0	1	0	0	1	1	2	1	3
44	18	0	0	1	0	1	0	0	1	1	2	1	3
416	46	0	0	1	1	1	0	1	0	1	2	1	2
417	46	0	0	1	1	1	0	1	0	1	2	1	2
418	46	0	0	1	1	1	0	1	0	1	2	1	2
419	46	0	0	1	1	1	0	1	0	1	2	1	2
420	46	0	0	1	1	1	0	1	0	1	2	1	2
421	46	0	0	1	1	1	0	1	0	1	2	1	2
422	46	0	0	1	1	1	0	1	0	1	2	1	2
423	46	0	0	1	1	1	0	1	0	1	2	1	2
424	46	0	0	1	1	1	0	1	0	1	2	1	2
425	46	0	0	1	1	1	0	1	0	1	2	1	2
426	46	0	0	1	1	1	0	1	0	1	2	1	2
18	47	0	0	1	0	1	0	1	0	1	1	1	3
19	47	0	0	1	0	1	0	1	0	4	1	1	3
20	47	0	0	1	0	1	0	1	0	1	1	1	3
21	47	0	0	1	0	1	0	1	0	1	1	1	3
22	47	0	0	1	0	1	0	1	0	1	1	1	3
23	47	0	0	1	0	1	0	1	0	1	1	1	3
24	47	0	0	1	0	1	0	1	0	1	1	1	3
534	47	0	0	1	0	1	0	1	0	1	2	1	3
535	47	0	0	1	0	1	0	1	0	1	2	1	3
536	47	0	0	1	0	1	0	1	0	1	2	1	3
537	47	0	0	1	0	1	0	1	0	1	2	1	3
538	47	0	0	1	0	1	0	1	0	1	2	1	3
539	47	0	0	1	0	1	0	1	0	1	2	1	3
540	47	0	0	1	0	1	0	1	0	1	2	1	3
541	47	0	0	1	0	1	0	1	0	1	2	1	3
347	2	1	1	0	0	0	0	0	0	7	1	1	3
348	2	0	1	0	0	0	0	0	0	7	1	1	3
349	2	0	1	0	0	0	0	0	0	1	1	1	3
350	2	0	1	0	0	0	0	0	0	1	1	1	3
351	2	0	1	0	0	0	0	0	0	1	1	1	3
352	2	0	1	0	0	0	0	0	0	1	1	1	3
353	2	0	1	0	0	0	0	0	0	1	1	1	3
354	2	0	1	0	0	0	0	0	0	1	1	1	3
355	2	0	1	0	0	0	0	0	0	1	1	1	3
356	2	0	1	0	0	0	0	0	0	1	1	1	3
357	2	0	1	0	0	0	0	0	0	1	1	1	3
358	2	0	1	0	0	0	0	0	0	1	1	1	3
359	2	0	1	0	0	0	0	0	0	1	1	1	3
360	2	0	1	0	0	0	0	0	0	1	1	1	3
361	2	0	1	0	0	0	0	0	0	1	1	1	3
362	2	1	1	0	0	0	0	0	0	1	1	1	3
363	2	1	1	0	0	0	0	0	0	1	1	1	3
364	2	0	1	0	0	0	0	0	0	1	1	1	3
365	2	0	1	0	0	0	0	0	0	1	1	1	3
366	2	0	1	0	0	0	0	0	0	1	1	1	3
367	2	0	1	0	0	0	0	0	0	1	1	1	3
368	2	0	1	0	0	0	0	0	0	1	1	1	3
369	2	0	1	0	0	0	0	0	0	1	1	1	3
370	2	0	1	0	0	0	0	0	0	1	1	1	3
371	2	0	1	0	0	0	0	0	0	1	1	1	3
372	2	0	1	0	0	0	0	0	0	1	1	1	3
373	2	0	1	0	0	0	0	0	0	1	1	1	3
374	2	0	1	0	0	0	0	0	0	1	1	1	3
375	2	0	1	0	0	0	0	0	0	7	1	1	3
376	2	0	1	0	0	0	0	0	0	7	1	1	3
377	2	0	1	0	0	0	0	0	0	7	1	1	3
90	20	0	0	1	0	1	1	0	0	1	3	3	3
91	20	0	0	1	0	1	1	0	0	1	3	3	3
92	20	0	0	1	0	1	1	0	0	1	3	3	3
93	20	0	0	1	0	1	1	0	0	1	3	3	3
94	20	0	0	1	0	1	1	0	0	1	3	3	3
95	20	0	0	1	0	1	1	0	0	1	3	3	3
96	20	0	0	1	0	1	1	0	0	1	3	3	3
97	20	0	0	1	0	1	1	0	0	1	3	3	3
98	20	0	0	1	0	1	1	0	0	1	3	3	3
99	20	0	0	1	0	1	1	0	0	1	3	3	3
100	20	0	0	1	0	1	1	0	0	1	3	3	3
101	20	0	0	1	0	1	1	0	0	1	3	3	3
102	20	0	0	1	0	1	1	0	0	1	3	3	3
103	20	0	0	1	0	1	1	0	0	1	3	3	3
104	20	0	0	1	0	1	1	0	0	1	3	3	3
105	20	0	0	1	0	1	1	0	0	1	3	3	3
235	19	0	1	1	0	1	0	0	0	1	1	1	2
236	19	0	1	1	0	1	0	0	0	1	1	1	2
237	19	0	1	1	0	1	0	0	0	1	1	1	2
238	19	0	1	1	0	1	0	0	0	1	1	1	2
239	19	0	1	1	0	1	0	0	0	1	1	1	2
240	19	0	1	1	0	1	0	0	0	1	1	1	2
241	19	0	1	1	0	1	0	0	0	1	1	1	2
242	19	0	1	1	0	1	0	0	0	1	1	1	2
243	19	0	1	1	0	1	0	0	0	1	1	1	2
244	19	0	1	1	0	1	0	0	0	1	1	1	2
245	19	0	1	1	0	1	0	0	0	1	1	1	2
246	19	0	1	1	0	1	0	0	0	1	1	1	2
247	19	0	1	1	0	1	0	0	0	1	1	1	2
248	19	0	1	1	0	1	0	0	0	1	1	1	2
249	19	0	1	1	0	1	0	0	0	1	1	1	2
250	19	0	1	1	0	1	0	0	0	1	1	1	2
251	19	0	1	1	0	1	0	0	0	1	1	1	2
252	19	0	1	1	0	1	0	0	0	1	1	1	2
253	19	0	1	1	0	1	0	0	0	1	1	1	2
254	19	0	1	1	0	1	0	0	0	1	1	1	2
255	19	0	1	1	0	1	0	0	0	1	1	1	2
256	19	0	1	1	0	1	0	0	0	1	1	1	2
257	19	0	1	1	0	1	0	0	0	1	1	1	2
258	19	0	1	1	0	1	0	0	0	1	1	1	2
259	19	0	1	1	0	1	0	0	0	1	1	1	2
260	19	0	1	1	0	1	0	0	0	1	1	1	2
261	19	0	1	1	0	1	0	0	0	8	1	1	2
262	19	0	1	1	0	1	0	0	0	8	1	1	2
263	19	0	1	1	0	1	0	0	0	8	1	1	2
264	19	0	1	1	0	1	0	0	0	8	1	1	2
176	55	0	0	1	1	0	0	0	0	1	3	3	3
177	55	0	0	1	1	0	0	0	0	1	3	3	3
178	55	0	0	1	1	0	0	0	0	1	3	3	3
179	55	0	0	1	1	0	0	0	0	1	3	3	3
180	55	0	0	1	1	0	0	0	0	1	3	3	3
181	55	0	0	1	1	0	0	0	0	1	3	3	3
182	55	0	0	1	1	0	0	0	0	1	3	3	3
183	55	0	0	1	1	0	0	0	0	1	3	3	3
700	57	0	0	0	0	1	0	1	0	4	3	2	3
701	57	0	0	0	0	1	0	1	0	4	3	2	3
702	57	0	0	0	0	1	0	1	0	4	3	2	3
703	57	0	0	0	0	1	0	1	0	4	3	2	3
704	57	0	0	0	0	1	0	1	0	4	3	2	3
705	57	0	0	0	0	1	0	1	0	4	3	2	3
706	57	0	0	0	0	1	0	1	0	4	3	2	3
707	57	0	0	0	0	1	0	1	0	4	3	2	3
708	57	0	0	0	0	1	0	1	0	4	3	2	3
709	57	0	0	0	0	1	0	1	0	4	3	2	3
710	57	0	0	0	0	1	0	1	0	4	3	2	3
711	57	0	0	0	0	1	0	1	0	4	3	2	3
712	57	0	0	0	0	1	0	1	0	4	3	2	3
713	57	0	0	0	0	1	0	1	0	4	3	2	3
714	57	0	0	0	0	1	0	1	0	4	3	2	3
715	57	0	0	0	0	1	0	1	0	4	3	2	3
716	57	0	0	0	0	1	0	1	0	4	3	2	3
717	57	0	0	0	0	1	0	1	0	4	3	2	3
718	57	0	0	0	0	1	0	1	0	4	3	2	3
719	57	0	0	0	0	1	0	1	0	4	3	2	3
720	57	0	0	0	0	1	0	1	0	4	3	2	3
721	57	0	0	0	0	1	0	1	0	4	3	2	3
834	22	0	1	0	0	1	0	1	0	2	3	1	3
835	22	0	1	0	0	1	0	1	0	2	3	1	3
836	22	0	1	0	0	1	0	1	0	2	3	1	3
837	22	0	1	0	0	1	0	1	0	2	3	1	3
838	22	0	1	0	0	1	0	1	0	2	3	1	3
839	22	0	1	0	0	1	0	1	0	2	3	1	3
840	22	0	1	0	0	1	0	1	0	2	3	1	3
841	22	0	1	0	0	1	0	1	0	2	3	1	3
842	22	0	1	0	0	1	0	1	0	2	3	1	3
843	22	0	1	0	0	1	0	1	0	2	3	1	3
844	22	0	1	0	0	1	0	1	0	2	3	1	3
120	23	0	0	1	0	1	0	0	0	1	3	3	3
121	23	0	0	1	0	1	0	0	0	1	3	3	3
122	23	0	0	1	0	1	0	0	0	1	3	3	3
123	23	0	0	1	0	1	0	0	0	1	3	3	3
124	23	0	0	1	0	1	0	0	0	1	3	3	3
125	23	0	0	1	0	1	0	0	0	1	3	3	3
126	23	0	0	1	0	1	0	0	0	1	3	3	3
127	23	0	0	1	0	1	0	0	0	1	3	3	3
128	23	0	0	1	0	1	0	0	0	1	3	3	3
129	23	0	0	1	0	1	0	0	0	1	3	3	3
130	23	0	0	1	0	1	0	0	0	1	3	3	3
131	23	0	0	1	0	1	0	0	0	1	3	3	3
132	23	0	0	1	0	1	0	0	0	1	3	3	3
133	23	0	0	1	0	1	0	0	0	1	3	3	3
134	23	0	0	1	0	1	0	0	0	1	3	3	3
135	23	0	0	1	0	1	0	0	0	1	3	3	3
265	56	0	0	1	0	1	0	1	0	4	3	2	3
266	56	0	0	1	0	1	0	1	0	4	3	3	3
267	56	0	0	1	0	1	0	1	0	4	3	3	3
268	56	0	0	1	0	1	0	1	0	4	3	3	3
269	56	0	0	1	0	1	0	1	0	4	3	3	3
270	56	0	0	1	0	1	0	1	0	4	3	3	3
694	27	0	0	1	1	0	1	0	0	4	3	3	3
695	27	0	0	1	1	0	1	0	0	4	3	3	3
696	27	0	0	1	1	0	1	0	0	4	3	3	3
697	27	0	0	1	1	0	1	0	0	4	3	3	3
698	27	0	0	1	1	0	1	0	0	4	3	3	3
699	27	0	0	1	1	0	1	0	0	4	3	3	3
106	28	0	0	1	0	0	0	0	0	1	3	3	3
107	28	0	0	1	0	0	0	0	0	1	3	3	3
108	28	0	0	1	0	0	0	0	0	1	3	3	3
109	28	0	0	1	0	0	0	0	0	1	3	3	3
110	28	0	0	1	0	0	0	0	0	1	3	3	3
111	28	0	0	1	0	0	0	0	0	1	3	3	3
112	28	0	0	1	0	0	0	0	0	1	3	3	3
113	28	0	0	1	0	0	0	0	0	1	3	3	3
114	28	0	0	1	0	0	0	0	0	1	3	3	3
115	28	0	0	1	0	0	0	0	0	1	3	3	3
116	28	0	0	1	0	0	0	0	0	1	3	3	3
117	28	0	0	1	0	0	0	0	0	1	3	3	3
118	28	0	0	1	0	0	0	0	0	1	3	3	3
119	28	0	0	1	0	0	0	0	0	1	3	3	3
281	29	0	0	1	0	1	0	0	0	2	3	3	2
282	29	0	0	1	0	1	0	0	0	2	3	3	2
283	29	0	0	1	0	1	0	0	0	2	3	3	2
284	29	0	0	1	0	1	0	0	0	2	3	3	2
285	29	0	0	1	0	1	0	0	0	2	3	3	2
286	29	0	0	1	0	1	0	0	0	2	3	3	2
287	29	0	0	1	0	1	0	0	0	2	3	3	2
288	29	0	0	1	0	1	0	0	0	2	3	3	2
289	29	0	0	1	0	1	0	0	0	2	3	3	2
290	29	0	0	1	0	1	0	0	0	2	3	3	2
291	29	0	0	1	0	1	0	0	0	2	3	3	2
292	29	0	0	1	0	1	0	0	0	2	3	3	2
293	29	0	0	1	0	1	0	0	0	2	3	3	2
294	29	0	0	1	0	1	0	0	0	2	3	3	2
295	29	0	0	1	0	1	0	0	0	2	3	3	2
296	29	0	0	1	0	1	0	0	0	2	3	3	2
297	29	0	0	1	0	1	0	0	0	2	3	3	2
298	29	0	0	1	0	1	0	0	0	2	3	3	2
299	29	0	0	1	0	1	0	0	0	2	3	3	2
300	29	0	0	1	0	1	0	0	0	2	3	3	2
301	29	0	0	1	0	1	0	0	0	2	3	3	2
45	30	0	0	1	0	1	0	0	0	2	3	3	3
46	30	0	0	1	0	1	0	0	0	2	3	3	3
47	30	0	0	1	0	1	0	0	0	2	3	3	3
48	30	0	0	1	0	1	0	0	0	2	3	3	3
49	30	0	0	1	0	1	0	0	0	2	3	3	3
50	30	0	0	1	0	1	0	0	0	2	3	3	3
51	30	0	0	1	0	1	0	0	0	2	3	3	3
52	30	0	0	1	0	1	0	0	0	2	3	3	3
53	30	0	0	1	0	1	0	0	0	2	3	3	3
54	30	0	0	1	0	1	0	0	0	4	3	3	3
55	30	0	0	1	0	1	0	0	0	4	3	3	3
56	30	0	0	1	0	1	0	0	0	4	3	3	3
57	30	0	0	1	0	1	0	0	0	4	3	3	3
58	30	0	0	1	0	1	0	0	0	4	3	3	3
59	30	0	0	1	0	1	0	0	0	4	3	3	3
60	30	0	0	1	0	1	0	0	0	4	3	3	3
61	30	0	0	1	0	1	0	0	0	4	3	3	3
62	30	0	0	1	0	1	0	0	0	4	3	3	3
63	30	0	0	1	0	1	0	0	0	4	3	3	3
64	30	0	0	1	0	1	0	0	0	4	3	3	3
65	30	0	0	1	0	1	0	0	0	4	3	3	3
66	30	0	0	1	0	1	0	0	0	4	3	3	3
67	30	0	0	1	0	1	0	0	0	4	3	3	3
68	30	0	0	1	0	1	0	0	0	4	3	3	3
69	30	0	0	1	0	1	0	0	0	4	3	3	3
70	30	0	0	1	0	1	0	0	0	4	3	3	3
71	30	0	0	1	0	1	0	0	0	4	3	3	3
72	30	0	0	1	0	1	0	0	0	4	3	3	3
73	30	0	0	1	0	1	0	0	0	4	3	3	3
74	30	0	0	1	0	1	0	0	0	4	3	3	3
75	30	0	0	1	0	1	0	0	0	4	3	3	3
76	30	0	0	1	0	1	0	0	0	4	3	3	3
77	30	0	0	1	0	1	0	0	0	4	3	3	3
78	30	0	0	1	0	1	0	0	0	4	3	3	3
79	30	0	0	1	0	1	0	0	0	4	3	3	3
80	30	0	0	1	0	1	0	0	0	4	3	3	3
81	30	0	0	1	0	1	0	0	0	4	3	3	3
82	30	0	0	1	0	1	0	0	0	4	3	3	3
83	30	0	0	1	0	1	0	0	0	4	3	3	3
84	30	0	0	1	0	1	0	0	0	4	3	3	3
85	30	0	0	1	0	1	0	0	0	4	3	3	3
86	30	0	0	1	0	1	0	0	0	4	3	3	3
87	30	0	0	1	0	1	0	0	0	4	3	3	3
88	30	0	0	1	0	1	0	0	0	4	3	3	3
89	30	0	0	1	0	1	0	0	0	4	3	3	3
271	24	0	0	1	0	1	0	0	0	1	2	1	3
272	24	0	0	1	0	1	0	0	0	1	2	1	3
273	24	0	0	1	0	1	0	0	0	1	2	1	3
274	24	0	0	1	0	1	0	0	0	1	2	1	3
275	24	0	0	1	0	1	0	0	0	1	2	1	3
276	24	0	0	1	0	1	0	0	0	1	2	1	3
277	24	0	0	1	0	1	0	0	0	1	2	1	3
278	24	0	0	1	0	1	0	0	0	1	2	1	3
279	24	0	0	1	0	1	0	0	0	1	2	1	3
280	24	0	0	1	0	1	0	0	0	1	2	1	3
164	31	0	0	1	0	1	0	0	0	1	3	3	2
165	31	0	0	1	0	1	0	0	0	1	3	3	2
166	31	0	0	1	0	1	0	0	0	1	3	3	2
167	31	0	0	1	0	1	0	0	0	1	3	3	2
168	31	0	0	1	0	1	0	0	0	1	3	3	2
169	31	0	0	1	0	1	0	0	0	1	3	3	2
170	31	0	0	1	0	1	0	0	0	1	3	3	2
171	31	0	0	1	0	1	0	0	0	1	3	3	2
172	31	0	0	1	0	1	0	0	0	1	3	3	2
173	31	0	0	1	0	1	0	0	0	1	3	3	2
174	31	0	0	1	0	1	0	0	0	1	3	3	2
175	31	0	0	1	0	1	0	0	0	1	3	3	2
340	3	0	1	0	0	0	0	0	0	1	1	1	3
341	3	0	1	0	0	0	0	0	0	1	1	1	3
342	3	0	1	0	0	0	0	0	0	1	1	1	3
343	3	0	1	0	0	0	0	0	0	1	1	1	3
344	3	1	1	0	0	0	0	0	0	1	1	1	3
345	3	1	1	0	0	0	0	0	0	1	1	1	3
346	3	1	1	0	0	0	0	0	0	1	1	1	3
8	32	0	1	0	0	0	0	0	0	4		1	1
9	32	0	1	0	0	0	0	0	0	4		1	1
10	32	0	1	0	0	0	0	0	0	1		1	1
11	32	0	1	0	0	0	0	0	0	1		1	1
12	32	0	1	0	0	0	0	0	0	1		1	1
13	32	0	1	0	0	0	0	0	0	4		1	1
14	32	0	1	0	0	0	0	0	0	4		1	1
15	32	0	1	0	0	0	0	0	0	1		1	1
16	32	0	1	0	0	0	0	0	0	1		1	1
17	32	0	1	0	0	0	0	0	0	1		1	1
136	33	0	0	1	0	1	1	0	0	1	3	3	3
137	33	0	0	1	0	1	1	0	0	1	3	3	3
138	33	0	0	1	0	1	1	0	0	1	3	3	3
139	33	0	0	1	0	1	1	0	0	1	3	3	3
140	33	0	0	1	0	1	1	0	0	1	3	3	3
141	33	0	0	1	0	1	1	0	0	1	3	3	3
142	33	0	0	1	0	1	1	0	0	1	3	3	3
143	33	0	0	1	0	1	1	0	0	1	3	3	3
144	33	0	0	1	0	1	1	0	0	1	3	3	3
145	33	0	0	1	0	1	1	0	0	1	3	3	3
146	33	0	0	1	0	1	1	0	0	1	3	3	3
147	33	0	0	1	0	1	1	0	0	1	3	3	3
148	33	0	0	1	0	1	1	0	0	1	3	3	3
149	33	0	0	1	0	1	1	0	0	1	3	3	3
150	33	0	0	1	0	1	1	0	0	1	3	3	3
151	33	0	0	1	0	1	1	0	0	1	3	3	3
152	33	0	0	1	0	1	1	0	0	1	3	3	3
153	33	0	0	1	0	1	1	0	0	1	3	3	3
154	33	0	0	1	0	1	1	0	0	1	3	3	3
155	33	0	0	1	0	1	1	0	0	1	3	3	3
156	33	0	0	1	0	1	1	0	0	1	3	3	3
157	33	0	0	1	0	1	1	0	0	1	3	3	3
158	33	0	0	1	0	1	1	0	0	1	3	3	3
159	33	0	0	1	0	1	1	0	0	1	3	3	3
160	33	0	0	1	0	1	1	0	0	1	3	3	3
161	33	0	0	1	0	1	1	0	0	1	3	3	3
162	33	0	0	1	0	1	1	0	0	1	3	3	3
163	33	0	0	1	0	1	1	0	0	1	3	3	3
559	34	0	1	0	0	0	0	0	0	3		1	1
560	34	0	1	0	0	0	0	0	0	3		1	1
561	34	0	1	0	0	0	0	0	0	3		1	1
562	34	0	1	0	0	0	0	0	0	3		1	1
563	34	0	1	0	0	0	0	0	0	3		1	1
564	34	0	1	0	0	0	0	0	0	3		1	1
845	35	0	1	0	1	1	0	0	0	5	3	2	2
846	35	0	1	0	1	1	0	0	0	5	3	2	2
847	35	0	1	0	1	1	0	0	0	5	3	2	2
848	35	0	1	0	1	1	0	0	0	5	3	2	2
849	35	0	1	0	1	1	0	0	0	5	3	2	2
850	35	0	1	0	1	1	0	0	0	5	3	2	2
851	35	0	1	0	1	1	0	0	0	5	3	2	2
852	35	0	1	0	1	1	0	0	0	5	3	2	2
853	35	0	1	0	1	1	0	0	0	5	3	2	2
854	35	0	1	0	1	1	0	0	0	5	3	2	2
855	35	0	1	0	1	1	0	0	0	5	3	2	2
856	35	0	1	0	1	1	0	0	0	5	3	2	2
857	35	0	1	0	1	1	0	0	0	5	3	2	2
858	35	0	1	0	1	1	0	0	0	5	3	2	2
859	35	0	1	0	1	1	0	0	0	5	3	2	2
860	35	0	1	0	1	1	0	0	0	5	3	2	2
861	35	0	1	0	1	1	0	0	0	5	3	2	2
862	35	0	1	0	1	1	0	0	0	5	3	2	2
863	35	0	1	0	1	1	0	0	0	5	3	2	2
864	35	0	1	0	1	1	0	0	0	5	3	2	2
865	35	0	1	0	1	1	0	0	0	5	3	2	2
866	35	0	1	0	1	1	0	0	0	5	3	2	2
867	35	0	1	0	1	1	0	0	0	5	3	2	2
868	35	0	1	0	1	1	0	0	0	5	3	2	2
869	35	0	1	0	1	1	0	0	0	5	3	2	2
870	35	0	1	0	1	1	0	0	0	5	3	2	2
871	35	0	1	0	1	1	0	0	0	5	3	2	2
872	35	0	1	0	1	1	0	0	0	5	3	2	2
873	35	0	1	0	1	1	0	0	0	5	3	2	2
874	35	0	1	0	1	1	0	0	0	5	3	2	2
875	35	0	1	0	1	1	0	0	0	5	3	2	2
876	35	0	1	0	1	1	0	0	0	5	3	2	2
877	35	0	1	0	1	1	0	0	0	5	3	2	2
878	35	0	1	0	1	1	0	0	0	5	3	2	2
879	35	0	1	0	1	1	0	0	0	5	3	2	2
880	35	0	1	0	1	1	0	0	0	5	3	2	2
881	35	0	1	0	1	1	0	0	0	5	3	2	2
882	35	0	1	0	1	1	0	0	0	5	3	2	2
883	35	0	1	0	1	1	0	0	0	5	3	2	2
884	35	0	1	0	1	1	0	0	0	5	3	2	2
767	36	0	0	1	0	1	0	0	0	3	1	1	3
768	36	0	0	1	0	1	0	0	0	3	1	1	3
769	36	0	0	1	0	1	0	0	0	3	1	1	3
770	36	0	0	1	0	1	0	0	0	3	1	1	3
771	36	0	0	1	0	1	0	0	0	3	1	1	3
772	36	0	0	1	0	1	0	0	0	3	1	1	3
522	38	0	0	0	0	0	0	0	0	5		1	1
523	38	0	0	0	0	0	0	0	0	5		1	1
524	38	0	0	0	0	0	0	0	0	5		1	1
525	38	0	0	0	0	0	0	0	0	5		1	1
526	38	0	0	0	0	0	0	0	0	5		1	1
527	38	0	0	0	0	0	0	0	0	5		1	1
528	38	0	0	0	0	0	0	0	0	5		1	1
529	38	0	0	0	0	0	0	0	0	5		1	1
530	38	0	0	0	0	0	0	0	0	5		1	1
531	38	0	0	0	0	0	0	0	0	5		1	1
532	38	0	0	0	0	0	0	0	0	5		1	1
533	38	0	0	0	0	0	0	0	0	5		1	1
542	25	0	0	0	1	0	0	1	0	5	3	3	3
543	25	0	0	0	1	0	0	1	0	5	3	3	3
544	25	0	0	0	1	0	0	1	0	5	3	3	3
545	25	0	0	0	1	0	0	1	0	5	3	3	3
546	25	0	0	0	1	0	0	1	0	5	3	3	3
547	25	0	0	0	1	0	0	1	0	5	3	3	3
548	25	0	0	0	1	0	0	1	0	5	3	3	3
549	25	0	0	0	1	0	0	1	0	5	3	3	3
550	25	0	0	0	1	0	0	1	0	5	3	3	3
551	25	0	0	0	1	0	0	1	0	5	3	3	3
552	25	0	0	0	1	0	0	1	0	5	3	3	3
553	25	0	0	0	1	0	0	1	0	5	3	3	3
554	25	0	0	0	1	0	0	1	0	5	3	3	3
555	25	0	0	0	1	0	0	1	0	5	3	3	3
556	25	0	0	0	1	0	0	1	0	5	3	3	3
557	25	0	0	0	1	0	0	1	0	5	3	3	3
558	25	0	0	0	1	0	0	1	0	5	3	3	3

## Sheet: S1 Data-Table2-2
number	case	Imported	fever	fatigue	drycough	myalgia	expectoration	diarrhea	Sampling_site	pcr1	Days_diagnosis_sampling	Days_symptom_onset_sampling	severity_
732	6	0	0	0	0	0	0	0	4	0	1		1
733	6	0	0	0	0	0	0	0	4	0	1		1
734	6	0	0	0	0	0	0	0	4	0	1		1
735	6	0	0	0	0	0	0	0	1	1	1		1
736	6	0	0	0	0	0	0	0	1	0	1		1
737	6	0	0	0	0	0	0	0	1	0	1		1
738	6	0	0	0	0	0	0	0	4	0	1		1
739	6	0	0	0	0	0	0	0	4	0	1		1
740	6	0	0	0	0	0	0	0	1	0	1		1
741	6	0	0	0	0	0	0	0	1	0	1		1
742	6	0	0	0	0	0	0	0	1	0	1		1
743	6	0	0	0	0	0	0	0	1	0	1		1
905	9	0	0	0	1	0	0	0	4	0	1	2	2
906	9	0	0	0	1	0	0	0	2	0	1	2	2
907	9	0	0	0	1	0	0	0	2	0	1	2	2
908	9	0	0	0	1	0	0	0	2	0	1	2	2
909	9	0	0	0	1	0	0	0	2	1	1	2	2
744	8	0	0	0	0	0	0	0	1	0	1		1
745	8	0	0	0	0	0	0	0	1	0	1		1
746	8	0	0	0	0	0	0	0	1	0	1		1
747	8	0	0	0	0	0	0	0	1	0	1		1
748	8	0	0	0	0	0	0	0	1	0	1		1
786	8	0	0	0	0	0	0	0	4	0	1		1
787	8	0	0	0	0	0	0	0	4	0	1		1
788	8	0	0	0	0	0	0	0	1	0	1		1
789	8	0	0	0	0	0	0	0	1	0	1		1
790	8	0	0	0	0	0	0	0	1	0	1		1
791	8	0	0	0	0	0	0	0	1	1	1		1
792	8	0	0	0	0	0	0	0	4	0	1		1
722	5	0	0	0	0	0	0	0	4	0	1	2	2
723	5	0	0	0	0	0	0	0	4	0	1	2	2
724	5	0	0	0	0	0	0	0	1	0	1	2	2
725	5	0	0	0	0	0	0	0	1	0	1	2	2
726	5	0	0	0	0	0	0	0	1	1	1	2	2
727	5	0	0	0	0	0	0	0	1	0	1	1	2
728	5	0	0	0	0	0	0	0	1	0	1	1	2
729	5	0	0	0	0	0	0	0	1	1	1	1	2
730	5	0	0	0	0	0	0	0	1	0	1	1	2
731	5	0	0	0	0	0	0	0	4	0	1	1	2
378	1	1	0	0	0	0	0	0	2	1	1		1
379	1	1	0	0	0	0	0	0	2	0	1		1
380	1	1	0	0	0	0	0	0	2	1	1		1
381	1	1	0	0	0	0	0	0	2	0	1		1
382	1	1	0	0	0	0	0	0	2	0	1		1
383	1	1	0	0	0	0	0	0	2	0	1		1
384	1	1	0	0	0	0	0	0	2	0	1		1
385	1	1	0	0	0	0	0	0	2	1	1		1
773	7	0	0	0	1	0	1	0	1	1	1	2	3
774	7	0	0	0	1	0	1	0	1	0	1	2	3
775	7	0	0	0	1	0	1	0	1	0	1	2	3
776	7	0	0	0	1	0	1	0	1	0	1	2	3
777	7	0	0	0	1	0	1	0	1	0	1	2	3
778	7	0	0	0	1	0	1	0	1	1	1	2	3
779	7	0	0	0	1	0	1	0	1	0	1	2	3
780	7	0	0	0	1	0	1	0	1	0	1	2	3
781	7	0	0	0	1	0	1	0	1	1	1	2	3
782	7	0	0	0	1	0	1	0	1	0	1	2	3
783	7	0	0	0	1	0	1	0	1	1	1	2	3
784	7	0	0	0	1	0	1	0	1	0	1	2	3
785	7	0	0	0	1	0	1	0	4	0	1	2	3
302	4	1	1	0	0	0	0	0	2	0	1	2	2
303	4	1	1	0	0	0	0	0	2	0	1	2	2
304	4	1	1	0	0	0	0	0	2	0	1	2	2
305	4	1	1	0	0	0	0	0	2	0	1	2	2
306	4	1	1	0	0	0	0	0	2	0	1	2	2
307	4	1	1	0	0	0	0	0	2	0	1	2	2
308	4	1	1	0	0	0	0	0	2	0	1	2	2
309	4	1	1	0	0	0	0	0	2	0	1	2	2
310	4	1	1	0	0	0	0	0	2	0	1	2	2
311	4	1	1	0	0	0	0	0	2	0	1	2	2
312	4	1	1	0	0	0	0	0	2	0	1	2	2
313	4	1	1	0	0	0	0	0	2	0	1	2	2
314	4	1	1	0	0	0	0	0	2	0	1	2	2
315	4	1	1	0	0	0	0	0	2	0	1	2	2
316	4	1	1	0	0	0	0	0	2	0	1	1	2
317	4	1	1	0	0	0	0	0	2	0	1	1	2
318	4	1	1	0	0	0	0	0	2	0	1	1	2
319	4	1	1	0	0	0	0	0	2	0	1	1	2
320	4	1	1	0	0	0	0	0	2	0	1	1	2
321	4	1	1	0	0	0	0	0	2	0	1	1	2
322	4	1	1	0	0	0	0	0	2	0	1	1	2
323	4	1	1	0	0	0	0	0	2	0	1	1	2
324	4	1	1	0	0	0	0	0	2	0	1	1	2
325	4	1	1	0	0	0	0	0	2	0	1	1	2
326	4	1	1	0	0	0	0	0	2	0	1	1	2
327	4	1	1	0	0	0	0	0	2	0	1	1	2
328	4	1	1	0	0	0	0	0	2	0	1	1	2
329	4	1	1	0	0	0	0	0	2	0	1	1	2
330	4	1	1	0	0	0	0	0	2	0	1	1	2
331	4	1	1	0	0	0	0	0	2	1	1	1	2
332	4	1	1	0	0	0	0	0	2	1	1	1	2
333	4	1	1	0	0	0	0	0	2	0	1	1	2
334	4	1	1	0	0	0	0	0	2	0	1	1	2
335	4	1	1	0	0	0	0	0	2	0	1	1	2
336	4	1	1	0	0	0	0	0	2	0	1	1	2
337	4	1	1	0	0	0	0	0	2	0	1	1	2
338	4	1	1	0	0	0	0	0	2	0	1	1	2
339	4	1	1	0	0	0	0	0	2	0	1	1	2
347	2	1	0	0	0	0	0	0	7	1	1	1	3
348	2	1	0	0	0	0	0	0	7	0	1	1	3
349	2	1	0	0	0	0	0	0	1	0	1	1	3
350	2	1	0	0	0	0	0	0	1	0	1	1	3
351	2	1	0	0	0	0	0	0	1	0	1	1	3
352	2	1	0	0	0	0	0	0	1	0	1	1	3
353	2	1	0	0	0	0	0	0	1	0	1	1	3
354	2	1	0	0	0	0	0	0	1	0	1	1	3
355	2	1	0	0	0	0	0	0	1	0	1	1	3
356	2	1	0	0	0	0	0	0	1	0	1	1	3
357	2	1	0	0	0	0	0	0	1	0	1	1	3
358	2	1	0	0	0	0	0	0	1	0	1	1	3
359	2	1	0	0	0	0	0	0	1	0	1	1	3
360	2	1	0	0	0	0	0	0	1	0	1	1	3
361	2	1	0	0	0	0	0	0	1	0	1	1	3
362	2	1	0	0	0	0	0	0	1	1	1	1	3
363	2	1	0	0	0	0	0	0	1	1	1	1	3
364	2	1	0	0	0	0	0	0	1	0	1	1	3
365	2	1	0	0	0	0	0	0	1	0	1	1	3
366	2	1	0	0	0	0	0	0	1	0	1	1	3
367	2	1	0	0	0	0	0	0	1	0	1	1	3
368	2	1	0	0	0	0	0	0	1	0	1	1	3
369	2	1	0	0	0	0	0	0	1	0	1	1	3
370	2	1	0	0	0	0	0	0	1	0	1	1	3
371	2	1	0	0	0	0	0	0	1	0	1	1	3
372	2	1	0	0	0	0	0	0	1	0	1	1	3
373	2	1	0	0	0	0	0	0	1	0	1	1	3
374	2	1	0	0	0	0	0	0	1	0	1	1	3
375	2	1	0	0	0	0	0	0	7	0	1	1	3
376	2	1	0	0	0	0	0	0	7	0	1	1	3
377	2	1	0	0	0	0	0	0	7	0	1	1	3
340	3	1	0	0	0	0	0	0	1	0	1	1	3
341	3	1	0	0	0	0	0	0	1	0	1	1	3
342	3	1	0	0	0	0	0	0	1	0	1	1	3
343	3	1	0	0	0	0	0	0	1	0	1	1	3
344	3	1	0	0	0	0	0	0	1	1	1	1	3
345	3	1	0	0	0	0	0	0	1	1	1	1	3
346	3	1	0	0	0	0	0	0	1	1	1	1	3

## Sheet: S1 Data-Figure 1
Days	Symptoms onset to sampling	Diagnosis to sampling
0	4	13
1	1	6
2	3	0
3	1	1
4	5	0
5	0	0
6	0	0
7	0	0
8	0	0
9	1	0

## Sheet: S1 Data-Table 3 &Figure 2
ID	Date of symptom onset	Date of diagnosis	Date of sampling	Sex	Age	Severity	Sampling site	Door knob	Switch button	Toilet area			Anteroom				kitchen			Bedroom				Air in room	Outside room	Car
										Sink/faucet/shower	Toilet bowl	Floor drain	Chair/ Table	TV remote	Water dispenser/Cup/ Bottle	Others	Cutting board/ Bowl/ Chopsticks	Dining-table	Refrigerator	Bed/Sheet pillow/Bedside table	Telephone/Computer/Mouse	Clothes/Hangers	Others
1	2020-03-14	2020-03-15	2020-03-14	1	49	Mild	Hotel	(−)	(−)	(+)2/(−)	(−)2	(−)	(−)	(−)	(−)		(−)			(−)	(−)			(−)2
			2020-03-15					(−)2		(−)5	(−)
			2020-03-18					(−)	(−)	(−)2	(−)		(−)2	(−)	(−)					(−)2	(−)		(−)	(−)
2	-	2020-03-20	2020-03-20	1	33	Asymptomatic	Hotel	(+)	(−)	(−)	(−)	(−)		(+)	(+)						(−)
3	2020-03-21	2020-03-21	2020-03-21	2	33	Moderate	Home	(−)2	(−)	(−)	(+)2/(−)2			(−)		(−)3		(−)3		(−)	(−)	(−)	(−)2	(−)6		(+)/(−)4
4	2020-03-23	2020-03-24	2020-03-25	1	52	Moderate	Home	(+)		(+)	(−)	(+)	(−)			(−)				(−)
5	2020-04-04	2020-04-07	2020/4/7-8	1	30	Mild	Home	(−)		(+)/(−)2	(−)		(+)				(−)								(−)3
6	2020-04-01	2020-04-07	2020-04-10	1	45	Mild	Hotel	(−)		(−)	(+)		(−)												(−)
7	2020-04-03	2020-04-07	2020-04-07	2	31	Moderate	Home	(+)			(+)		(−)2		(+)			(+)/(−)	(−)			(−)	(−)3		(−)
8	-	2020-04-06	2020/4/7-8	2	40	Asymptomatic	Home	(−)2	(−)	(−)	(−)2			(−)						(+)				(−)	(−)3
9	-	2020-04-08	2020-04-08	1	35	Asymptomatic	Home	(−)		(−)4	(+)/(−)														(−)5
